# Supplementary material for: The Effects of a Custom−Designed High−Collar Shoe on Muscular Activity, Dynamic Stability, and Leg Stiffness: A Biomimetic Approach Study
Source: Biomimetics (Basel). 2023 Jun 27;8(3):274. doi: 10.3390/biomimetics8030274 (PMC10377164; doi:10.3390/biomimetics8030274)
Supplement: Supplementary file 1 [file biomimetics-08-00274-s001.zip]

Archive with 1 entries (1 files):
- biomimetics-2407782-supplementary.pdf
